# Supplementary material for: A Nomogram for Predicting Acute Respiratory Failure After Cervical Traumatic Spinal Cord Injury Based on Admission Clinical Findings
Source: Neurocrit Care. 2021 Aug 3;36(2):421–33. doi: 10.1007/s12028-021-01302-4 (PMC8964578; doi:10.1007/s12028-021-01302-4)
Supplement: Supplementary file 3 — (XLSX 59 kb) [file 12028_2021_1302_MOESM3_ESM.xlsx]

## Sheet: TSCI
ID	Admission date	Causes of spine traum	Sex	Age,years	Height,m	Weight,kg	BMI,kg/m2	Hypertension	CHD	Diabetes	Smoker	SBP,mmHg	DBP,mmHg	Heart rate ,beats/minute	WBC,*109/L	NEU,*109/L	LYM,*109/L	Mon,*109/L	Hb,g/L	RDW-SD,fl	PLT,*109/L	Albumin,g/L	Prealbumin,mg/L	Scr,umol/L	Level of SCI	ASIS	Type of SCI	Treatment	NLR	PLR	SIRI	NPAR	ARF(1=Y,0=N)
09520095	2020-09-09	Fall	Male	70	1.8	76	23.4568	N	N	N	N	150	70	80	5.86	5.2	0.62	0.04	136	46.8	199	37.83	197	60.67	C5-8	C	Incomplete	Anterior surgery	8.3871	320.968	0.335484	23.4568	0
09513900	2020-08-04	Fall	Male	56	1.76	70	22.5981	N	N	N	N	130	80	72	6.85	4.61	1.67	0.49	140	42.5	176	36.71	358	73.17	C1-4	D	Incomplete	Anterior surgery	2.76048	105.389	1.35263	18.3327	0
09511559	2020-07-21	Fall	Male	55	1.74	80	26.4236	N	N	N	Y	145	80	68	7.76	3.89	3.3	0.47	132	41.1	232	37.45	257	72.235	C1-4	D	Incomplete	Anterior surgery	1.17879	70.303	0.55403	13.3855	0
09510988	2020-07-17	Traffic accidents	Female	77	1.58	48	19.2277	Y	N	N	N	169	79	70	9.88	7.57	1.49	0.62	129	41.3	296	38.57	353	62.53	C5-8	D	Incomplete	Anterior surgery	5.08054	198.658	3.14993	19.865	0
09509957	2020-07-11	Fall	Male	50	1.73	75	25.0593	N	N	N	N	99	54	65	7.6	5.96	1.15	0.46	93	40.8	130	35.38	236	64.17	C5-8	A	Complete	Posterior surgery	5.18261	113.043	2.384	22.1654	1
09507701	2020-06-27	Sports-related accident	Male	41	1.75	60	19.5918	N	N	N	N	109	61	76	7.82	6.07	1.17	0.46	134	39.5	169	36.8	197	76.04	C1-4	C	Incomplete	Posterior surgery	5.18803	144.444	2.3865	21.0928	0
09507370	2020-06-23	Fall	Male	47	1.62	70	26.6728	N	N	N	N	84	64	102	9.1	8.08	0.55	0.47	89	45.1	91	27.93	189	82.28	C5-8	C	Incomplete	Posterior surgery	14.6909	165.455	6.90473	31.7906	0
09504179	2020-06-01	Fall	Male	53	1.74	62	20.4783	N	N	N	N	130	89	98	6.27	2.71	3.03	0.36	150	44.3	219	38.28	303	71.38	C5-8	D	Incomplete	Posterior surgery	0.894389	72.2772	0.32198	11.2909	0
09503585	2020-05-28	Fall	Male	58	1.65	60	22.0386	N	N	N	N	108	64	76	12.79	11.55	0.62	0.61	103	42	94	23.53	145	79.28	C5-8	A	Complete	Posterior surgery	18.629	151.613	11.3637	38.3786	0
09500003	2020-05-01	Fall	Male	64	1.75	70	22.8571	N	N	Y	Y	127	68	68	11.7	10.53	0.82	0.34	160	43.9	236	38.42	260	49.43	C1-4	D	Incomplete	Anterior surgery	12.8415	287.805	4.3661	23.4253	0
09497078	2020-04-08	Fall	Male	68	1.6	70	27.3437	N	N	N	N	144	74	55	8.51	5.24	2.23	0.98	158	40.5	192	27.66	409	73.1	C5-8	D	Incomplete	Anterior surgery	2.34978	86.0987	2.30278	22.2613	0
09496574	2020-04-06	Traffic accidents	Male	62	1.75	75	24.4898	N	N	N	N	136	87	84	20.51	17.4	1.7	1.39	164	42.7	269	40.77	374	54.27	C1-4	D	Incomplete	Anterior surgery	10.2353	158.235	14.2271	20.8086	0
09495916	2020-03-31	Fall	Male	65	1.76	77	24.858	N	N	N	N	152	85	92	6.06	3.83	1.67	0.45	139	42.9	142	36.98	411	64.74	C1-4	C	Incomplete	Posterior surgery	2.29341	85.0299	1.03204	17.0907	0
09495462	2020-03-27	Fall	Male	72	1.68	68	24.093	N	N	Y	N	168	68	61	8.45	8.03	0.4	0.01	154	39	255	40.66	298	55.68	C5-8	D	Incomplete	Posterior surgery	20.075	637.5	0.20075	23.3718	0
09492802	2020-03-01	Fall	Male	77	1.75	78	25.4694	Y	N	N	N	175	78	79	11.18	9.63	1.32	0.19	165	40.9	181	39.48	258	101.52	C5-8	D	Incomplete	Anterior surgery	7.29545	137.121	1.38614	21.8176	0
09492683	2020-02-27	Fall	Male	55	1.76	70	22.5981	N	N	N	N	141	90	64	10.88	10.09	0.69	0.09	150	43	336	36.93	241	54.31	C5-8	C	Incomplete	Anterior surgery	14.6232	486.957	1.31609	25.1121	0
09488422	2020-01-08	Traffic accidents	Female	63	1.58	46	18.4265	N	N	N	N	116	71	98	7.77	3.71	3.34	0.69	126	43.2	193	30.69	168	61.62	C5-8	D	Incomplete	Anterior surgery	1.11078	57.7844	0.766437	15.5581	0
09484995	2019-12-22	others	Male	44	1.72	80	27.0416	N	N	N	N	109	65	72	11.36	10.18	1	0.18	133	44.9	169	36.27	262	81.4	C5-8	B	Incomplete	Anterior surgery	10.18	169	1.8324	24.7071	0
09483036	2019-12-12	Fall	Male	50	1.78	70	22.0932	N	N	N	N	135	97	80	12.75	10.57	1.26	0.9	129	42.6	280	40.38	349	47.72	C1-4	C	Incomplete	Anterior surgery	8.38889	222.222	7.55	20.5305	1
09481523	2019-12-05	Fall	Male	73	1.76	95	30.6689	Y	N	Y	Y	150	89	88	10.93	9.86	0.89	0.15	150	39.5	224	44.01	208	47.39	C1-4	D	Incomplete	Posterior surgery	11.0787	251.685	1.6618	20.4977	0
09480594	2019-12-01	Fall	Male	49	1.7	65	22.4913	N	N	N	Y	107	69	105	11.46	8.76	1.75	0.58	137	42.4	362	36.83	211	61.04	C5-8	D	Incomplete	Nonoperative	5.00571	206.857	2.90331	20.7548	0
09474035	2019-10-30	Traffic accidents	Female	56	1.55	50	20.8117	Y	N	N	N	127	65	56	8.51	8.08	0.34	0.08	109	44.2	161	37.14	241	50.56	C5-8	C	Incomplete	Nonoperative	23.7647	473.529	1.90118	25.5647	1
09473553	2019-10-28	Traffic accidents	Male	65	1.7	70	24.2215	Y	N	N	Y	130	85	62	6.34	3.9	1.89	0.42	133	39.7	213	37.29	275	73.21	C5-8	D	Incomplete	Anterior surgery	2.06349	112.698	0.866667	16.4962	0
09472277	2019-10-23	Traffic accidents	Male	53	1.62	60	22.8624	N	N	N	N	134	84	80	6.52	4.24	1.84	0.42	133	42.5	250	42.53	265	73.72	C5-8	C	Incomplete	Anterior surgery	2.30435	135.87	0.967826	15.2905	0
09471534	2019-10-19	Traffic accidents	Female	74	1.55	54	22.4766	Y	Y	N	N	157	75	60	4.14	2.01	1.72	0.28	121	43.8	111	27.19	158	57.56	C1-4	D	Incomplete	Posterior surgery	1.1686	64.5349	0.327209	17.8561	0
09469863	2019-10-12	Traffic accidents	Female	66	1.6	65	25.3906	N	N	Y	Y	94	57	60	18.62	16.78	0.8	1.01	121	40	334	33.75	189	49.98	C1-4	B	Incomplete	Posterior surgery	20.975	417.5	21.1848	26.7017	1
09465948	2019-09-22	Fall	Male	50	1.78	89	28.0899	N	N	N	N	125	79	74	9.55	4.61	4.1	0.72	177	42.6	144	41	381	70.3	C1-4	D	Incomplete	Posterior surgery	1.12439	35.122	0.809561	11.7737	0
09464569	2019-09-16	Fall	Female	56	1.64	60	22.3081	N	N	N	N	123	78	80	3.93	1.62	1.57	0.47	105	43.5	266	32.66	176	28.46	C1-4	C	Incomplete	Nonoperative	1.03185	169.427	0.484968	12.6214	0
09463166	2019-09-07	Traffic accidents	Female	67	1.5	75	33.3333	N	N	N	N	107	46	64	6.42	5.37	0.96	0.08	144	41.1	202	41.87	188	46.1	C5-8	D	Incomplete	Anterior surgery	5.59375	210.417	0.4475	19.9773	0
09460866	2019-08-27	Traffic accidents	Male	61	1.62	63	24.0055	N	N	N	Y	123	71	72	10.05	5.38	3.34	1.2	134	47.6	394	37.79	284	49.25	C5-8	D	Incomplete	Anterior surgery	1.61078	117.964	1.93293	14.1657	0
09458375	2019-08-14	Fall	Male	40	1.75	63	20.5714	N	N	N	N	130	80	80	4.09	2.27	1.38	0.37	152	37.2	201	41.86	267	71.62	C5-8	D	Incomplete	Anterior surgery	1.64493	145.652	0.608623	13.2588	0
09454192	2019-07-25	Fall	Male	55	1.75	70	22.8571	N	N	N	Y	120	88	95	6.7	5.02	0.82	0.71	107	46.2	123	30.38	142	40.14	C5-8	D	Incomplete	Anterior surgery	6.12195	150	4.34659	24.6627	0
09451429	2019-07-12	Fall	Male	62	1.75	86	28.0816	N	N	N	N	128	77	62	9.85	8.15	1.06	0.61	142	42.6	265	37.95	209	63.94	C1-4	D	Incomplete	Anterior surgery	7.68868	250	4.69009	21.8027	0
09448369	2019-06-27	Traffic accidents	Male	59	1.78	76	23.9869	N	N	N	N	134	83	72	17.1	12.25	3.72	1.07	140	45.1	281	31.99	306	67.7	C1-4	D	Incomplete	Anterior surgery	3.29301	75.5376	3.52352	22.3937	0
09447356	2019-06-24	Traffic accidents	Male	60	1.72	67	22.6474	N	N	N	N	145	78	92	10.44	7.84	1.55	1.02	138	41.4	177	32.83	223	65.08	C1-4	D	Incomplete	Posterior surgery	5.05806	114.194	5.15923	22.8741	0
09443906	2019-06-06	Fall	Female	53	1.6	48	18.75	N	N	N	N	120	77	70	7.96	7.13	0.57	0.24	143	44.8	123	31.93	171	54.93	C5-8	D	Incomplete	Anterior surgery	12.5088	215.789	3.00211	28.0529	0
09441432	2019-05-24	Fall	Male	57	1.72	70	23.6614	N	N	N	N	123	78	72	6.46	3.75	2.07	0.41	140	40.3	286	38.43	307	64.49	C1-4	D	Incomplete	Nonoperative	1.81159	138.164	0.742754	15.1053	0
09437387	2019-05-06	Fall	Male	53	1.72	71	23.9995	N	N	N	N	102	57	72	13.93	12.68	0.77	0.47	107	41.4	152	26.23	235	66.87	C1-4	A	Complete	Nonoperative	16.4675	197.403	7.73974	34.7032	1
09431248	2020-01-12	Fall	Male	76	1.77	90	28.7274	Y	N	N	Y	140	75	72	5.5	3.83	0.92	0.73	128	46.2	127	34.64	181	74.59	C5-8	D	Incomplete	Nonoperative	4.16304	138.043	3.03902	20.1029	0
09430402	2019-04-02	Fall	Female	73	1.68	74	26.2188	Y	Y	Y	N	140	80	76	13.18	11.92	1.15	0.1	119	42.7	261	32.41	307	122.69	C1-4	D	Incomplete	Nonoperative	10.3652	226.957	1.03652	27.905	0
09430219	2019-04-01	Traffic accidents	Male	63	1.7	75	25.9516	N	N	Y	Y	170	90	70	11.14	10.58	0.49	0.06	155	41.4	186	28.53	291	102.81	C1-4	C	Incomplete	Posterior surgery	21.5918	379.592	1.29551	33.2888	1
09429237	2019-03-27	Traffic accidents	Female	68	1.62	75	28.578	Y	N	Y	N	134	79	80	7.42	6.61	0.8	0.01	118	39.8	195	38.55	204	40.92	C1-4	B	Incomplete	Posterior surgery	8.2625	243.75	0.082625	23.1086	1
09427273	2019-03-19	Traffic accidents	Male	54	1.73	72	24.0569	Y	N	N	Y	159	98	52	7.05	4.05	2.09	0.55	136	42.2	179	37.65	295	75.55	C5-8	D	Incomplete	Anterior surgery	1.9378	85.6459	1.06579	15.2581	0
09424908	2019-03-08	Fall	Male	82	1.85	100	29.2184	Y	Y	Y	N	122	57	60	7.2	5.05	1.19	0.8	128	42.9	182	27.7	224	114.39	C5-8	D	Incomplete	Posterior surgery	4.2437	152.941	3.39496	25.3209	0
09416888	2019-01-24	Traffic accidents	Female	29	1.78	82	25.8806	N	N	N	N	110	62	62	5.63	3.95	1.58	0.09	137	39.9	231	40.56	188	60.22	C5-8	D	Incomplete	Nonoperative	2.5	146.203	0.225	17.2978	0
09416726	2019-01-24	Traffic accidents	Male	45	1.75	70	22.8571	N	N	N	Y	156	103	124	11.66	10.49	1.03	0.13	178	40.9	261	47.7	539	53.53	C5-8	D	Incomplete	Anterior surgery	10.1845	253.398	1.32398	18.8607	0
09416264	2019-01-21	Fall	Male	51	1.62	66	25.1486	N	N	N	N	133	81	68	14.66	10.32	2.68	1.45	154	38.2	250	38	394	83.37	C5-8	D	Incomplete	Anterior surgery	3.85075	93.2836	5.58358	18.5252	0
09413167	2019-01-06	Fall	Male	50	1.68	55	19.487	N	N	N	N	141	71	72	8.32	7.75	0.53	0.03	145	41.5	160	44.03	240	66.08	C1-4	D	Incomplete	Anterior surgery	14.6226	301.887	0.438679	21.1558	0
09413134	2019-01-06	Traffic accidents	Male	53	1.75	58	18.9388	N	N	Y	N	120	70	71	9.15	5.57	2.49	1.03	162	37.1	168	40.99	163	58.32	C1-4	D	Incomplete	Anterior surgery	2.23695	67.4699	2.30406	14.851	0
09409101	2019-07-05	Fall	Female	53	1.56	49	20.1348	N	N	N	N	138	75	60	2.82	1.34	1.05	0.32	88	44.6	190	37.56	201	52.76	C5-8	D	Incomplete	Anterior surgery	1.27619	180.952	0.408381	12.6512	0
09409022	2020-06-27	Fall	Male	60	1.7	70	24.2215	Y	N	N	N	97	52	60	7.26	6.22	0.78	0.26	126	45.4	159	31.95	285	76.31	C1-4	C	Incomplete	Posterior surgery	7.97436	203.846	2.07333	26.8153	0
09407659	2018-12-09	Fall	Male	55	1.75	78	25.4694	N	N	Y	N	140	80	72	13.76	10.73	1.91	1.11	145	40.1	324	44.93	380	67.69	C1-4	D	Incomplete	Nonoperative	5.6178	169.634	6.23576	17.3558	0
09404767	2018-11-23	Fall	Male	55	1.71	95	32.4886	N	N	N	Y	165	91	68	5.63	4.59	0.93	0.07	171	48.1	153	44.93	424	68.77	C5-8	D	Incomplete	Anterior surgery	4.93548	164.516	0.345484	18.1455	0
09404647	2018-11-23	Fall	Male	51	1.8	70	21.6049	N	N	N	Y	117	78	67	9.63	6.7	2.12	0.77	158	43.6	251	41.61	284	86.03	C1-4	C	Incomplete	Posterior surgery	3.16038	118.396	2.43349	16.7206	0
09404498	2018-11-22	Traffic accidents	Male	78	1.72	57	19.2672	N	Y	N	N	143	79	64	6.31	5.92	0.32	0.05	138	45	231	40.47	227	65.14	C5-8	D	Incomplete	Nonoperative	18.5	721.875	0.925	23.1824	0
09399097	2019-04-19	Fall	Male	77	1.7	75	25.9516	N	N	N	N	136	60	80	8.71	7.4	0.91	0.39	127	38.9	95	35.71	193	59.49	C1-4	C	Incomplete	Posterior surgery	8.13187	104.396	3.17143	23.7916	0
09397375	2018-10-18	Fall	Female	66	1.6	68	26.5625	Y	N	N	N	147	88	64	6.07	4.81	1.09	0.16	138	44.4	180	43.76	216	55.28	C5-8	D	Incomplete	Nonoperative	4.41284	165.138	0.706055	18.1084	0
09394379	2018-10-05	Fall	Male	75	1.68	62	21.9671	N	N	N	N	120	770	69	10.31	8.96	0.84	0.45	143	47.9	201	35.44	233	68.7	C5-8	C	Incomplete	Nonoperative	10.6667	239.286	4.8	24.522	0
09391410	2018-09-15	Sports-related accident	Male	59	1.73	82	27.3982	Y	N	N	N	128	89	62	10.24	8.86	0.8	0.55	138	38.6	202	40.01	342	66.67	C1-4	A	Complete	Posterior surgery	11.075	252.5	6.09125	21.6255	1
09390159	2018-09-09	Fall	Male	53	1.74	85	28.075	N	N	Y	N	120	70	70	4.98	3.06	1.52	0.3	138	41.6	255	39.98	302	72.64	C5-8	D	Incomplete	Anterior surgery	2.01316	167.763	0.603947	15.3691	0
09386927	2018-08-22	Sports-related accident	Female	27	1.56	60	24.6548	N	N	N	N	110	56	88	13.95	12.38	1.16	0.39	129	46.3	275	26.58	202	86.13	C1-4	A	Complete	Posterior surgery	10.6724	237.069	4.16224	33.3881	1
09384782	2020-07-14	Fall	Female	68	1.6	64	25	Y	N	N	N	134	77	60	6.39	5.38	0.88	0.12	124	41.3	201	45.85	313	49.9	C5-8	D	Incomplete	Nonoperative	6.11364	228.409	0.733636	18.3629	0
09382036	2018-07-26	Fall	Male	62	1.7	85	29.4118	Y	Y	Y	N	150	70	72	8.95	6.85	1.41	0.64	139	48.1	167	39.46	271	76.38	C1-4	C	Incomplete	Anterior surgery	4.85816	118.44	3.10922	19.3959	1
09380897	2018-07-20	Fall	Male	53	1.75	85	27.7551	Y	N	Y	Y	150	100	60	8.88	7.42	1.04	0.4	152	41.5	154	39.1	242	59.59	C1-4	D	Incomplete	Posterior surgery	7.13462	148.077	2.85385	21.3705	0
09380741	2018-07-19	Traffic accidents	Male	51	1.78	75	23.6713	N	N	Y	Y	128	75	72	5.74	3.67	1.74	0.32	140	42.5	204	33.28	208	63.28	C1-4	D	Incomplete	Anterior surgery	2.1092	117.241	0.674943	19.2119	0
09380467	2018-07-18	Fall	Male	61	1.65	71	26.079	Y	Y	Y	N	160	90	80	9.9	7.12	2.11	0.63	131	43.7	234	39.51	311	90.22	C5-8	D	Incomplete	Anterior surgery	3.37441	110.9	2.12588	18.2028	0
09378584	2018-07-10	Traffic accidents	Male	60	1.7	85	29.4118	N	N	N	N	130	80	80	6.64	5.78	0.71	0.13	145	46.9	166	38.8	275	69.17	C5-8	D	Incomplete	Posterior surgery	8.14085	233.803	1.05831	22.4351	0
09375864	2018-06-26	Traffic accidents	Male	64	1.68	65	23.03	N	N	N	N	135	81	77	13.4	10.1	2.25	1.04	159	44	144	37.84	377	64.47	C5-8	D	Incomplete	Nonoperative	4.48889	64	4.66844	19.9189	0
09375202	2018-06-23	Traffic accidents	Male	31	1.81	84	25.6402	N	N	N	N	120	69	72	7.91	5.47	1.83	0.58	142	39.2	189	41.69	285	75.94	C5-8	D	Incomplete	Nonoperative	2.98907	103.279	1.73366	16.5874	0
09371137	2018-05-31	Sports-related accident	Male	48	1.72	70	23.6614	N	N	N	N	117	62	83	11.17	10.09	0.82	0.25	139	46.6	207	35.76	232	56.63	C5-8	A	Complete	Anterior surgery	12.3049	252.439	3.07622	25.2604	1
09368802	2018-05-21	Traffic accidents	Male	35	1.71	69	23.597	N	N	N	Y	120	90	68	8.79	6.68	1.51	0.59	151	47.3	222	39.46	267	71.95	C1-4	D	Incomplete	Nonoperative	4.42384	147.02	2.61007	19.2589	0
09367529	2018-05-13	Fall	Male	69	1.86	100	28.9051	Y	N	N	Y	152	72	70	12.58	9.37	2.48	0.71	153	43.3	192	37.22	279	90.99	C5-8	D	Incomplete	Posterior surgery	3.77823	77.4194	2.68254	20.0116	0
09363653	2018-04-23	Fall	Male	64	1.78	105	33.1398	N	N	N	Y	150	91	60	8.58	5.78	1.93	0.58	159	36.7	296	37.59	427	76.25	C5-8	C	Incomplete	Posterior surgery	2.99482	153.368	1.73699	17.9212	0
09360659	2018-04-09	Fall	Female	48	1.65	70	25.7117	N	N	N	N	130	80	72	5.11	2.96	1.74	0.24	131	43.8	227	39.34	211	42.48	C5-8	D	Incomplete	Anterior surgery	1.70115	130.46	0.408276	14.7244	0
09356904	2018-03-22	Traffic accidents	Female	80	1.6	80	31.25	Y	Y	N	N	120	66	58	7.06	5.38	1.25	0.42	135	41.2	176	33.43	166	68.54	C1-4	A	Complete	Anterior surgery	4.304	140.8	1.80768	22.7951	0
09355698	2018-03-16	Traffic accidents	Male	83	1.7	76	26.2976	Y	N	N	N	130	80	80	5.87	4.13	1.23	0.33	134	49.1	131	37.71	254	69.24	C5-8	D	Incomplete	Nonoperative	3.35772	106.504	1.10805	18.6576	0
09350557	2018-02-22	Fall	Male	56	1.65	65	23.8751	N	N	N	Y	135	85	73	11.38	5.57	4.69	0.78	157	51.3	346	39.89	348	67.58	C5-8	D	Incomplete	Posterior surgery	1.18763	73.774	0.926354	12.2701	0
09350387	2018-02-22	Fall	Male	68	1.7	73	25.2595	Y	N	N	N	140	80	88	11.94	10.58	1.03	0.31	176	44.6	260	42.14	293	58.13	C1-4	D	Incomplete	Nonoperative	10.2718	252.427	3.18427	21.0275	0
09338500	2017-12-19	Fall	Male	49	1.8	82	25.3086	N	N	N	N	99	53	80	13.6	12.41	0.59	0.56	109	40.1	192	30.94	207	82.7	C1-4	A	Complete	Anterior surgery	21.0339	325.424	11.779	29.4926	1
09336495	2019-08-08	Fall	Male	53	1.64	73	27.1416	N	N	N	N	153	84	60	6.4	5.2	1.14	0.05	146	43.5	163	47.66	318	68.83	C1-4	D	Incomplete	Posterior surgery	4.5614	142.982	0.22807	17.0478	0
09335088	2017-12-04	Fall	Male	64	1.72	65	21.9713	N	N	N	N	110	70	64	7.7	6.71	0.49	0.1	133	42.8	235	37.29	249	68.12	C1-4	D	Incomplete	Posterior surgery	13.6939	479.592	1.36939	23.369	0
09330572	2017-11-12	Traffic accidents	Male	50	1.6	62	24.2187	Y	N	N	N	190	120	80	14.46	12.65	1.43	0.36	149	38.1	350	43.14	321	78.9	C1-4	D	Incomplete	Nonoperative	8.84615	244.755	3.18462	20.2788	0
09321254	2017-09-27	Traffic accidents	Female	53	1.65	62	22.7732	N	N	N	N	152	92	60	9.71	8.55	0.88	0.27	139	45.9	200	45.53	295	49.49	C5-8	D	Incomplete	Anterior surgery	9.71591	227.273	2.6233	19.3397	0
09319670	2017-12-19	Traffic accidents	Male	68	1.65	62	22.7732	N	N	N	N	105	60	60	5.74	4.75	0.92	0.07	145	43.2	191	38.17	209	84.53	C5-8	A	Complete	Anterior surgery	5.16304	207.609	0.361413	21.68	0
09318004	2020-04-27	Fall	Male	73	1.76	83	26.7949	N	N	Y	Y	140	87	72	11.4	9.19	1.24	0.65	155	40.2	268	41.04	247	52.3	C5-8	D	Incomplete	Anterior surgery	7.41129	216.129	4.81734	19.6428	0
09317936	2017-09-11	Traffic accidents	Male	36	1.75	69	22.5306	N	N	N	Y	110	60	80	15.91	13	1.84	1.04	145	43.8	233	38.96	299	82.09	C5-8	C	Incomplete	Anterior surgery	7.06522	126.63	7.34783	20.9727	0
09317003	2017-09-07	Fall	Male	55	1.7	110	38.0623	Y	Y	N	N	130	84	64	9.55	5.6	2.94	0.77	158	45.2	270	40.85	352	81.81	C5-8	D	Complete	Anterior surgery	1.90476	91.8367	1.46667	14.3546	0
09316906	2017-09-06	Traffic accidents	Female	66	1.6	54	21.0937	N	N	N	N	145	74	65	14.44	13.28	1	0.15	120	39.7	155	37.54	175	46.93	C5-8	C	Incomplete	Anterior surgery	13.28	155	1.992	24.4983	0
09313705	2017-08-22	Fall	Male	33	1.79	75	23.4075	N	N	N	N	140	90	88	14	12.94	0.97	0.08	144	40.4	310	45.78	278	68.95	C5-8	D	Incomplete	Nonoperative	13.3402	319.588	1.06722	20.1897	0
09313001	2017-08-19	Fall	Male	58	1.8	65	20.0617	N	N	N	Y	120	70	70	10.23	9.24	0.96	0.02	137	44.4	362	44.74	303	65.7	C5-8	D	Incomplete	Nonoperative	9.625	377.083	0.1925	20.1883	0
09310585	2017-08-08	Fall	Female	58	1.62	58	22.1003	Y	Y	N	N	126	78	72	12.32	10.03	1.38	0.8	135	34.8	244	36.16	238	67.41	C5-8	D	Incomplete	Posterior surgery	7.26812	176.812	5.81449	22.5145	0
09310035	2017-08-06	Traffic accidents	Male	52	1.7	76	26.2976	N	N	N	N	120	70	72	7.47	6.46	0.96	0.04	139	45.4	226	37.32	269	69.3	C1-4	A	Complete	Nonoperative	6.72917	235.417	0.269167	23.1724	1
09307686	2017-07-26	Fall	Female	54	1.58	61	24.4352	N	Y	N	N	130	80	78	7.97	6.28	1.59	0.06	124	44.7	205	45.45	240	56.76	C5-8	D	Incomplete	Posterior surgery	3.94969	128.931	0.236981	17.3367	0
09307637	2017-07-25	Fall	Male	45	1.72	74	25.0135	N	N	N	N	119	76	82	5.67	4.58	0.87	0.21	143	48	157	40.66	211	86.59	C1-4	D	Incomplete	Nonoperative	5.26437	180.46	1.10552	19.8662	0
09306715	2017-07-21	Traffic accidents	Male	58	1.74	80	26.4236	N	N	N	N	137	83	80	14.18	11.45	1.45	1.26	142	42.1	196	37.89	236	72.8	C5-8	C	Incomplete	Anterior surgery	7.89655	135.172	9.94966	21.311	0
09304476	2017-07-10	Fall	Male	83	1.6	40	15.625	N	Y	N	N	160	80	84	5.82	4.7	1.08	0.02	102	54.8	150	39.47	206	131.76	C1-4	B	Incomplete	Nonoperative	4.35185	138.889	0.087037	20.4601	0
09298833	2018-11-05	Fall	Female	72	1.65	65	23.8751	N	N	Y	N	160	70	78	4.14	2.48	1.21	0.29	118	40.4	162	37.77	248	46.22	C5-8	D	Incomplete	Anterior surgery	2.04959	133.884	0.59438	15.86	0
09295282	2017-05-31	Sports-related accident	Male	21	1.81	88	26.8612	N	N	N	N	120	70	70	7.93	5.64	1.73	0.48	126	43.8	300	35.88	277	31.48	C5-8	A	Complete	Nonoperative	3.26012	173.41	1.56486	19.8223	0
09294134	2017-05-25	Traffic accidents	Female	77	1.6	70	27.3437	N	N	N	N	130	70	72	9.41	5.32	0.43	0.56	134	50.3	198	40.12	279	58.46	C5-8	D	Incomplete	Anterior surgery	12.3721	460.465	6.92837	14.0916	0
09283169	2017-04-10	Traffic accidents	Female	64	1.63	62	23.3355	N	N	Y	N	135	75	68	10.58	7.83	2.52	0.16	114	45.1	186	31.29	190	51.3	C5-8	C	Incomplete	Anterior surgery	3.10714	73.8095	0.497143	23.6521	0
09282510	2017-04-07	Fall	Female	51	1.67	63	22.5896	Y	N	N	N	143	82	82	12.8	11.87	0.86	0.07	139	41.8	140	39.52	221	60.69	C5-8	A	Complete	Anterior surgery	13.8023	162.791	0.966163	23.4652	0
09278508	2017-03-22	Fall	Female	64	1.65	75	27.5482	N	N	N	N	156	85	79	7.96	6.59	1.04	0.3	125	47.7	166	33.14	230	44.58	C5-8	D	Incomplete	Posterior surgery	6.33654	159.615	1.90096	24.9816	1
09270911	2017-02-20	Traffic accidents	Male	45	1.75	60	19.5918	N	N	N	Y	120	80	76	6.73	5.54	0.92	0.23	143	48.8	203	42.1	346	52.65	C1-4	C	Incomplete	Anterior surgery	6.02174	220.652	1.385	19.553	0
09269085	2017-02-13	Fall	Male	63	1.73	72	24.0569	N	Y	N	Y	130	80	80	10.67	8.91	1.15	0.59	138	48.9	199	40.48	318	67.83	C5-8	D	Incomplete	Posterior surgery	7.74783	173.043	4.57122	20.6287	0
09267839	2017-02-08	Traffic accidents	Male	50	1.75	80	26.1224	Y	N	N	Y	124	62	65	7.11	6.28	0.52	0.27	157	44.8	194	36.63	281	65.3	C5-8	A	Complete	Posterior surgery	12.0769	373.077	3.26077	24.1131	0
09264631	2017-01-21	Traffic accidents	Female	51	1.65	64	23.5078	N	N	N	N	144	92	86	9.59	8.95	0.6	0.02	122	42.1	256	42.58	239	49.6557	C5-8	D	Incomplete	Anterior surgery	14.9167	426.667	0.298333	21.9179	0
09264007	2017-01-18	Traffic accidents	Male	72	1.73	74	24.7252	Y	Y	N	N	188	84	84	10.24	8.79	0.85	0.59	102	47.6	120	40.52	299	60.8	C1-4	A	Complete	Posterior surgery	10.3412	141.176	6.10129	21.1846	1
09261911	2017-01-09	Traffic accidents	Female	48	1.58	58	23.2335	N	N	N	N	131	82	81	6.87	5.47	1.15	0.25	73	43.2	223	35.57	161	43.97	C1-4	D	Incomplete	Posterior surgery	4.75652	193.913	1.18913	22.3845	0
08392432	2016-10-18	Traffic accidents	Male	56	1.71	72	24.623	N	N	N	N	160	100	70	5.56	3.35	1.74	0.34	163	45.5	145	39.78	346	51.7624	C5-8	D	Incomplete	Anterior surgery	1.92529	83.3333	0.654598	15.1463	0
08387515	2016-09-19	Fall	Male	53	1.7	72	24.9135	Y	N	Y	N	136	93	78	9.29	7.17	1.38	0.56	91	43.6	246	36.04	240	36.2147	C5-8	D	Incomplete	Anterior surgery	5.19565	178.261	2.90957	21.415	0
08386785	2016-09-16	Fall	Male	61	1.75	70	22.8571	N	N	N	N	143	100	80	8.16	7.4	0.73	0.03	153	42.5	158	39.91	373	44.4546	C1-4	C	Incomplete	Anterior surgery	10.137	216.438	0.30411	22.7227	0
08384558	2016-11-14	Traffic accidents	Male	75	1.72	72	24.3375	Y	N	N	N	114	78	72	5.65	3.65	1.56	0.31	126	42.3	164	33.58	310	59.1659	C1-4	D	Incomplete	Posterior surgery	2.33974	105.128	0.725321	19.2382	0
08381604	2016-08-29	Fall	Male	53	1.78	81	25.565	N	N	N	N	132	78	76	11.94	10.54	1	0.37	130	44.1	194	35.9	144	41.7809	C5-8	C	Incomplete	Posterior surgery	10.54	194	3.8998	24.5891	0
08377871	2016-08-18	Traffic accidents	Male	78	1.68	68	24.093	N	N	N	N	158	78	68	12.02	9.41	1.58	1.02	137	43.5	225	36.74	220	66.6094	C5-8	D	Incomplete	Nonoperative	5.9557	142.405	6.07481	21.3082	0
08366444	2016-05-28	Fall	Male	47	1.74	72	23.7812	N	N	N	Y	129	86	72	10.8	9.1	1.54	0.15	124	49	301	22.45	221	67.9967	C5-8	A	Complete	Anterior surgery	5.90909	195.455	0.886364	37.532	1
08365960	2016-05-26	Traffic accidents	Female	58	1.66	58	21.048	N	N	N	N	110	70	72	5.92	3.8	1.72	0.34	137	46	301	41.34	292	88.1574	C5-8	D	Incomplete	Anterior surgery	2.2093	175	0.751163	15.5271	0
08364877	2016-05-18	Traffic accidents	Female	60	1.67	61	21.8724	N	N	N	N	120	80	76	3.71	3.09	0.61	0.01	139	42.1	178	42.53	191	69.1754	C1-4	C	Incomplete	Anterior surgery	5.06557	291.803	0.0506557	19.5834	0
08362659	2016-05-03	Traffic accidents	Male	84	1.76	77	24.858	N	N	N	N	133	78	68	19.41	17.53	0.8	1.06	159	41.7	174	35.95	153	68.4954	C5-8	C	Incomplete	Nonoperative	21.9125	217.5	23.2273	25.1222	0
08360891	2016-04-20	Traffic accidents	Male	66	1.74	73	24.1115	Y	N	Y	Y	142	84	72	7.75	6.62	1.07	0.06	162	44.7	190	28.26	232	52.0522	C1-4	A	Complete	Nonoperative	6.18692	177.57	0.371215	30.2262	1
08360367	2016-04-18	Fall	Male	72	1.72	68	22.9854	Y	N	Y	N	111	60	80	9.7	7.73	1.33	0.5	112	44.2	134	30.35	255	65.0709	C1-4	A	Complete	Posterior surgery	5.81203	100.752	2.90602	26.2572	1
08358735	2016-04-05	Fall	Male	74	1.72	78	26.3656	N	N	N	N	140	80	76	9.18	8.11	1.04	0.01	153	40.9	220	37.67	273	71.9989	C5-8	D	Incomplete	Posterior surgery	7.79808	211.538	0.0779808	23.4521	0
08352895	2016-02-26	Fall	Male	47	1.69	68	23.8087	N	N	N	Y	120	80	76	10.35	9.35	0.53	0.45	131	46.9	175	30.7	229	38.774	C5-8	A	Complete	Posterior surgery	17.6415	330.189	7.93868	29.4261	0
08337805	2015-11-03	Fall	Male	57	1.76	84	27.1178	N	N	N	N	138	99	80	9	8.36	0.59	0.05	144	41.8	297	40.1	267	53.7027	C5-8	A	Complete	Posterior surgery	14.1695	503.39	0.708475	23.1643	1
08333746	2015-10-03	Fall	Male	51	1.78	80	25.2493	N	N	N	Y	110	80	68	1.13	0.79	0.2	0.14	137	42.8	159	26.35	189	68.3323	C1-4	C	Incomplete	Posterior surgery	3.95	795	0.553	26.5319	1
08332739	2015-09-19	Fall	Female	47	1.69	62	21.7079	N	N	N	N	113	69	80	15.53	13.34	1.63	0.52	110	44.3	232	33.59	263	65.5093	C5-8	D	Incomplete	Posterior surgery	8.18405	142.331	4.25571	25.5726	0
08330345	2015-09-04	Traffic accidents	Male	64	1.73	78	26.0617	N	N	N	N	94	60	61	5.02	4.49	0.51	0.01	129	37.9	169	40.85	349	64.9145	C5-8	A	Complete	Nonoperative	8.80392	331.373	0.0880392	21.8953	0
08326423	2015-07-30	Traffic accidents	Male	52	1.84	100	29.5369	Y	N	Y	N	170	80	92	8.47	7.44	1	0.03	152	42.1	215	38.89	315	78.4463	C5-8	C	Incomplete	Anterior surgery	7.44	215	0.2232	22.5866	0
08323706	2015-07-08	Fall	Male	58	1.72	74	25.0135	N	N	N	Y	131	88	68	13.8	10.81	2.08	0.88	144	47.5	279	34.35	219	70.335	C5-8	C	Incomplete	Posterior surgery	5.19712	134.135	4.57346	22.8045	0
08321156	2015-06-20	Traffic accidents	Female	77	1.62	58	22.1003	Y	Y	Y	N	140	90	80	9.15	7.22	1.28	0.57	104	42.9	176	33.1	184	74.8327	C5-8	D	Incomplete	Nonoperative	5.64062	137.5	3.21516	23.839	0
08317522	2015-05-23	Fall	Female	59	1.57	54	21.9076	N	Y	N	N	151	67	72	5.49	2.46	2.53	0.41	133	43.5	163	35.4	193	67.9918	C5-8	D	Incomplete	Nonoperative	0.972332	64.4269	0.398656	12.6578	0
08303384	2015-01-29	Traffic accidents	Male	59	1.76	82	26.4721	N	N	Y	N	120	70	72	7.96	7.5	0.42	0.04	167	40.5	265	44.41	348	66.084	C1-4	D	Incomplete	Posterior surgery	17.8571	630.952	0.714286	21.2162	0
08288058	2014-10-02	Traffic accidents	Male	69	1.7	75	25.9516	N	N	N	N	120	75	60	6.21	5.46	0.6	0.15	143	44	239	33.93	257	41.9795	C5-8	C	Incomplete	Posterior surgery	9.1	398.333	1.365	25.913	0
08280926	2014-08-04	Fall	Male	77	1.72	76	25.6896	Y	N	N	N	126	67	82	4.54	4.15	0.36	0.03	107	45.4	147	35.21	245	76.0096	C5-8	C	Incomplete	Nonoperative	11.5278	408.333	0.345833	25.9613	1
08273352	2014-06-05	Fall	Male	57	1.76	80	25.8264	Y	N	Y	N	150	80	72	6.11	3.49	2.04	0.47	140	44.8	175	38.21	304	79.0453	C1-4	D	Incomplete	Anterior surgery	1.71078	85.7843	0.804069	14.9488	0
08269074	2014-05-03	others	Male	31	1.74	78	25.763	N	N	N	N	139	78	76	18.23	14.16	2.64	1.41	137	40.4	252	38.64	229	51.3682	C5-8	B	Incomplete	Nonoperative	5.36364	95.4545	7.56273	20.102	0
08263247	2014-03-14	Traffic accidents	Male	43	1.68	76	26.9274	N	N	N	Y	140	90	80	14.26	13.09	0.8	0.36	143	46.1	166	39.42	381	72.8602	C5-8	D	Incomplete	Posterior surgery	16.3625	207.5	5.8905	23.2865	0
08259348	2014-01-08	Sports-related accident	Female	37	1.71	55	18.8092	Y	Y	N	N	100	74	82	10.12	4.85	4.05	0.61	137	39.1	316	45.7	306	43.7187	C5-8	D	Incomplete	Nonoperative	1.19753	78.0247	0.730494	10.4868	0
08258801	2014-02-07	Traffic accidents	Male	69	1.71	62	21.2031	N	Y	N	N	103	73	60	5.57	5.11	0.4	0.05	111	40.9	130	33.8	211	50.2667	C1-4	A	Complete	Posterior surgery	12.775	325	0.63875	27.1424	0
08205171	2014-01-23	Fall	Male	47	1.76	78	25.1808	N	N	N	N	154	96	90	7.93	5.3	1.56	1.06	97	42.7	245	32.7	260	54.5309	C1-4	A	Complete	Anterior surgery	3.39744	157.051	3.60128	20.4388	1
00900628	2016-11-04	Traffic accidents	Female	65	1.5	75	33.3333	Y	N	N	N	180	100	68	6.37	5.59	0.73	0.03	141	42.9	302	46.06	258	64.6914	C5-8	D	Incomplete	Nonoperative	7.65753	413.699	0.229726	19.0523	0
00801816	2016-10-20	Fall	Female	60	1.55	45	18.7305	N	N	N	N	140	80	60	5.73	8.03	2.33	0.29	121	46.6	259	42.59	259	67.6718	C5-8	D	Incomplete	Nonoperative	3.44635	111.159	0.999442	32.9043	0
00793185	2016-08-17	Fall	Female	51	1.6	70	27.3437	N	N	N	N	140	90	68	11.67	8.36	2.88	0.4	128	45.8	309	36.86	268	69.8642	C5-8	D	Incomplete	Anterior surgery	2.90278	107.292	1.16111	19.4348	0
00788481	2016-07-08	Traffic accidents	Female	65	1.6	70	27.3437	Y	N	N	N	180	110	80	16.22	11.27	1.82	0.08	133	49.7	250	42.9	422	58.0837	C1-4	D	Incomplete	Nonoperative	6.19231	137.363	0.495385	16.1963	0
00768162	2016-01-26	Traffic accidents	Male	71	1.68	69	24.4473	Y	Y	N	N	145	90	78	6.86	5.71	1.1	0.04	149	41.5	143	46.66	234	66.7481	C1-4	D	Incomplete	Posterior surgery	5.19091	130	0.207636	17.8389	0
00750987	2015-08-27	Fall	Male	80	1.67	72	25.8166	N	N	N	Y	140	90	96	10.08	8.94	1.07	0.06	162	47	204	40.54	230	38.6882	C1-4	D	Incomplete	Nonoperative	8.35514	190.654	0.501308	21.8773	0
00750083	2015-08-24	Fall	Male	44	1.75	65	21.2245	N	N	N	N	100	65	76	6.36	3.35	2.13	0.55	160	43.9	222	46.91	356	50.5004	C5-8	D	Incomplete	Anterior surgery	1.57277	104.225	0.865023	11.2285	0
00746943	2015-07-23	Fall	Male	47	1.76	79	25.5036	Y	N	N	N	140	75	60	15.12	13.56	0.81	0.75	120	38.4	169	33.19	262	55.2863	C1-4	C	Incomplete	Posterior surgery	16.7407	208.642	12.5556	27.021	1
00737576	2015-05-09	Fall	Female	59	1.64	62	23.0518	Y	N	N	N	118	72	81	6.27	2.96	2.68	0.47	123	42.5	239	34.79	237	65.9137	C5-8	D	Incomplete	Anterior surgery	1.10448	89.1791	0.519104	13.5697	0
00736323	2015-04-24	Fall	Female	51	1.7	61	21.1073	N	N	N	N	129	85	90	9.1	4.26	3.89	0.58	132	41.1	260	42.95	360	76.5317	C1-4	D	Incomplete	Posterior surgery	1.09512	66.838	0.635167	10.8995	0
00736316	2015-04-18	Fall	Male	73	1.75	76	24.8163	Y	N	N	N	180	90	80	6.93	5.75	0.86	0.19	150	47.7	129	41.36	281	71.9577	C5-8	D	Incomplete	Posterior surgery	6.68605	150	1.27035	20.0611	0
00729587	2015-02-16	Fall	Male	84	1.69	66	23.1084	N	N	N	N	126	62	64	8.54	5.11	3.12	0.29	105	46.8	134	29.25	175	41.0961	C5-8	C	Incomplete	Posterior surgery	1.63782	42.9487	0.474968	20.4568	0
00728342	2015-01-30	Traffic accidents	Male	53	1.75	76	24.8163	N	N	N	Y	120	70	72	8.01	5.66	1.73	0.58	112	45.4	195	36.48	172	54.4493	C5-8	D	Incomplete	Nonoperative	3.27168	112.717	1.89757	19.37	0
00721337	2014-11-23	Fall	Male	63	1.72	80	27.0416	N	N	N	N	165	103	52	6.65	5.23	1.1	0.3	158	45.1	252	43.81	318	56.4328	C1-4	D	Incomplete	Posterior surgery	4.75455	229.091	1.42636	17.9517	0
00720045	2014-11-13	others	Male	80	1.68	62	21.9671	N	N	N	Y	125	67	76	11.55	10.44	0.94	0.16	132	41	175	35.36	253	49.8957	C1-4	A	Complete	Nonoperative	11.1064	186.17	1.77702	25.5627	1
00713831	2014-09-14	Fall	Male	57	1.72	74	25.0135	N	N	N	N	150	90	76	7.74	5.62	1.77	0.24	158	43.6	165	43.08	294	72.6062	C1-4	D	Incomplete	Anterior surgery	3.17514	93.2203	0.762034	16.8546	0
00711990	2014-08-29	Traffic accidents	Male	74	1.72	71	23.9995	Y	N	N	N	150	90	60	11.13	10.69	0.39	0.04	120	48.1	211	36.7	169	46.84	C5-8	C	Incomplete	Nonoperative	27.4103	541.026	1.09641	26.1708	1
00709241	2014-07-30	Traffic accidents	Male	76	1.74	75	24.7721	Y	Y	N	Y	130	64	70	18.67	17.02	1.29	0.32	156	44.3	214	47.25	314	93.7291	C5-8	D	Incomplete	Nonoperative	13.1938	165.891	4.22202	19.2936	0
00707074	2014-07-09	Fall	Male	65	1.72	67	22.6474	N	N	N	Y	140	75	72	9.01	7.9	0.93	0.15	167	47.2	200	43.3	245	58.1351	C1-4	D	Incomplete	Nonoperative	8.49462	215.054	1.27419	20.2495	0
00701679	2014-05-17	Traffic accidents	Male	72	1.7	72	24.9135	N	N	N	Y	141	77	86	9.85	9.19	0.49	0.14	136	49.7	216	39.13	299	64.3234	C5-8	D	Incomplete	Anterior surgery	18.7551	440.816	2.62571	23.8435	0
00700478	2014-05-08	Fall	Male	54	1.69	74	25.9095	Y	Y	Y	N	120	70	88	15.98	15.23	0.64	0.1	141	55	168	34.73	242	106.371	C1-4	D	Incomplete	Anterior surgery	23.7969	262.5	2.37969	27.4422	0
00698676	2014-04-16	Fall	Male	52	1.68	64	22.6757	N	N	N	N	110	80	80	10.51	9.16	0.99	0.34	130	46.3	145	35.09	163	72.7142	C1-4	C	Incomplete	Nonoperative	9.25253	146.465	3.14586	24.8376	0
00693179	2014-02-23	Fall	Male	31	1.76	82	26.4721	N	N	N	Y	120	80	68	5.43	3.4	1.63	0.35	141	42.6	207	40.83	219	68.8755	C1-4	D	Incomplete	Nonoperative	2.08589	126.994	0.730061	15.3356	0

## Sheet: excluded patients 1
ID	Admission date	Sex	Age,years
08361286	2016-04-25	Male	62									Incomplete data
09294437	2017-05-26	Female	61									Incomplete data
09268455	2017-02-11	Male	43									Incomplete data
09490017	2020-01-17	Female	51									Incomplete data

## Sheet: excluded patients 2
ID	Admission date	Sex	Age,years
09431508	2019-08-26	Male	32	Suffered prior systematic diseases or malignacy
09262892	2017-01-13	Male	53	Suffered prior systematic diseases or malignacy
09389936	2018-09-07	Male	49	Suffered prior systematic diseases or malignacy
09389570	2018-09-05	Male	35	Suffered prior systematic diseases or malignacy
00705900	2014-06-30	Female	66	Suffered prior systematic diseases or malignacy

## Sheet: excluded patients 3
ID	Admission date	Sex	Age,years
09509971	2020-07-11	Male	36								With head trauma or multiple trauma
09454852	2019-07-29	Female	65								With head trauma or multiple trauma
09454417	2019-07-26	Female	53								With head trauma or multiple trauma
09435131	2019-04-24	Female	41								With head trauma or multiple trauma
09415048	2019-01-15	Female	79								With head trauma or multiple trauma
09390753	2019-03-07	Female	56								With head trauma or multiple trauma
09378604	2018-07-10	Male	50								With head trauma or multiple trauma
09318374	2017-09-13	Female	67								With head trauma or multiple trauma
09303777	2017-07-07	Female	66								With head trauma or multiple trauma
09302296	2017-07-01	Male	62								With head trauma or multiple trauma
09297217	2017-06-08	Male	20								With head trauma or multiple trauma
09286842	2017-04-25	Male	32								With head trauma or multiple trauma
09254856	2016-12-14	Female	71								With head trauma or multiple trauma
08369628	2016-06-20	Male	80								With head trauma or multiple trauma
08369286	2016-06-19	Male	47								With head trauma or multiple trauma
08366105	2016-05-25	Male	76								With head trauma or multiple trauma
08357495	2016-03-28	Male	68								With head trauma or multiple trauma
08346038	2016-01-04	Male	50								With head trauma or multiple trauma
08342575	2015-12-07	Female	44								With head trauma or multiple trauma
08333174	2015-09-24	Male	72								With head trauma or multiple trauma
08328550	2015-08-17	Male	37								With head trauma or multiple trauma
08262787	2014-03-09	Male	27								With head trauma or multiple trauma
08247487	2013-12-05	Female	40								With head trauma or multiple trauma

## Sheet: excluded patients 4
ID	Admission date	Sex	Age,years
09415850	2019-01-19	Male	53	Hospitalized more than 48 hours after onset
09510231	2020-07-13	Male	57	Hospitalized more than 48 hours after onset
09455143	2019-08-23	Male	56	Hospitalized more than 48 hours after onset
09461966	2019-09-24	Male	61	Hospitalized more than 48 hours after onset
09360874	2018-11-14	Male	48	Hospitalized more than 48 hours after onset
09333528	2017-11-26	Female	34	Hospitalized more than 48 hours after onset
09391500	2018-09-16	Female	56	Hospitalized more than 48 hours after onset
00708855	2014-07-25	Male	38	Hospitalized more than 48 hours after onset
09301664	2018-12-04	male	84	Hospitalized more than 48 hours after onset
09415970	2019-02-16	female	77	Hospitalized more than 48 hours after onset
08333502	2017-02-12	male	36	Hospitalized more than 48 hours after onset
08372686	2017-04-05	female	76	Hospitalized more than 48 hours after onset

## Sheet: excluded patients 5
ID	Admission date	Sex	Age,years
09259752	2018-03-16	female	58	With chronic respiratory diseases
08389283	2016-06-13	male	61	With chronic respiratory diseases
09471611	2019-06-23	male	47	With chronic respiratory diseases
09361455	2019-04-24	male	70	With chronic respiratory diseases
08371252	2016-11-12	female	57	With chronic respiratory diseases
08351630	2016-04-03	male	39	With chronic respiratory diseases
