# Supplementary material for: A Nomogram for Predicting Acute Respiratory Failure After Cervical Traumatic Spinal Cord Injury Based on Admission Clinical Findings
Source: Neurocrit Care. 2021 Aug 3;36(2):421–33. doi: 10.1007/s12028-021-01302-4 (PMC8964578; doi:10.1007/s12028-021-01302-4)
Supplement: Supplementary file 4 — (XLSX 11 kb) [file 12028_2021_1302_MOESM4_ESM.xlsx]

## Sheet: Sheet2
ID	ARF	Died in the hospital	Tracheostomy	Time of ARF, d	ICU length of stay,d	Length of mechanical ventilation,d	Pneumonia	Acute respiratory distress syndrome	Renal dysfunction	Coagulopathy
09391410	Y	N	Y	3	13	8	Y	Y		Y
08360891	Y	Y	N	1	1	2
08333746	Y	Y	N	2	13	11	Y	Y
09382036	Y	Y	Y	5	9	7	Y			Y
08280926	Y	Y	Y	2	30	30	Y	Y	Y	Y
08205171	Y	Y	Y	15	18	18	Y
09430219	Y	Y	Y	2	30	30	Y	Y	Y	Y
09338500	Y	Y	Y	33	33	33	Y
09429237	Y	Y	Y	3	4	4		Y
00720045	Y	Y	N	2	0	0
09509957	Y	N	Y	9	34	22	Y	Y		Y
00711990	Y	Y	N	7	0	0
09437387	Y	N	Y	2	29	29	Y	Y
09474035	Y	N	Y	2	47	47	Y
08337805	Y	N	N	7	0	0		Y	Y
08360367	Y	Y	N	12	12	12	Y	Y
09310035	Y	Y	Y	2	7	7	Y
09483036	Y	Y	N	7	146	146	Y	Y	Y	Y
09278508	Y	N	N	30	3	3	Y	Y
00746943	Y	N	Y	7	0	7
09469863	Y	Y	N	25	6	6		Y		Y
09386927	Y	N	Y	1	21	20	Y	Y
09264007	Y	N	Y	2	37	35	Y		Y
08366444	Y	N	N	3	14	13	Y	Y
09371137	Y	N	Y	1	19	18	Y
