# Supplementary material for: A Nomogram for Predicting Acute Respiratory Failure After Cervical Traumatic Spinal Cord Injury Based on Admission Clinical Findings
Source: Neurocrit Care. 2021 Aug 3;36(2):421–33. doi: 10.1007/s12028-021-01302-4 (PMC8964578; doi:10.1007/s12028-021-01302-4)
Supplement: Supplementary file 5 — (XLSX 21 kb) [file 12028_2021_1302_MOESM5_ESM.xlsx]

## Sheet: Sheet1
ID	Causes of spine traum	Sex	Age,years	Hypertension	CHD	Diabetes	Smoker	SBP,mmHg	DBP,mmHg	Heart rate ,beats/minute	WBC,*109/L	NEU,*109/L	LYM,*109/L	Mon,*109/L	Hb,g/L	RDW-SD,fl	PLT,*109/L	Albumin,g/L	Scr,umol/L	Level of SCI	AIS	ASIS	Type of SCI	Treatment	NLR	PLR	SIRI	NPAR	ARF(1=Y,0=N)
1205123	Traffic accidents	Female	77	N	N	N	N	146	67	103	17.8	16.4	1.2	0.3	105	39.2	158	38.4	48.7	C5-8	C+D	C	Incomplete	Nonoperative	13.6667	131.667	4.1	23.9934	0
1207246	Fall	Male	70	N	N	N	N	150	70	80	5.86	5.2	0.62	0.04	136	46.8	199	37.83	60.67	C5-8	C+D	C	Incomplete	Anterior surgery	8.3871	320.968	0.335484	23.4568	0
1273819	Fall	Male	65	Y	N	N	N	144	92	104	7.3	5.3	1.4	0.5	137	40	284	37.3	65.5	C1-4	C+D	D	Incomplete	Posterior surgery	3.78571	202.857	1.89286	19.4645	0
1269575	Other causes	Male	51	N	N	N	N	153	97	75	3.9	1.6	1.8	0.4	140	42.2	182	39.7	51.4	C5-8	C+D	D	Incomplete	Posterior surgery	0.888889	101.111	0.355556	10.3339	0
1268850	Fall	Male	48	Y	N	Y	N	179	106	92	9.9	8.4	0.9	0.5	152	41.1	168	44	54.9	C5-8	C+D	C	Incomplete	Nonoperative	9.33333	186.667	4.66667	19.2837	0
1268722	Traffic accidents	Male	48	N	N	N	N	144	82	75	10.5	9.4	0.6	0.5	142	42.3	242	40.7	72.2	C5-8	C+D	D	Incomplete	Posterior surgery	15.6667	403.333	7.83333	21.996	0
1268571	Fall	Female	66	Y	N	N	N	164	89	70	11.7	9.2	1.7	0.5	131	38.6	199	38.2	44.7	C1-4	C+D	C	Incomplete	Posterior surgery	5.41176	117.059	2.70588	20.5844	0
1260292	Traffic accidents	Female	63	N	N	N	N	134	76	75	10.3	7.7	1.6	0.9	150	39.9	253	36.1	39.4	C5-8	C+D	C	Incomplete	Posterior surgery	4.8125	158.125	4.33125	20.7084	0
1258278	Traffic accidents	Male	54	N	N	N	N	149	85	75	15.4	13.6	1	0.8	155	39.2	267	41.3	75.7	C5-8	C+D	D	Incomplete	Anterior surgery	13.6	267	10.88	21.383	0
1256433	Fall	Male	50	N	N	N	Y	132	79	73	4.5	2.2	1.7	0.4	135	40.7	151	38.7	68.4	C5-8	C+D	D	Incomplete	Nonoperative	1.29412	88.8235	0.517647	12.6328	0
1256190	Fall	Male	64	N	N	N	Y	139	89	72	5.5	3.6	1.3	0.3	139	41.5	228	44.5	47.7	C5-8	C+D	D	Incomplete	Posterior surgery	2.76923	175.385	0.830769	14.7089	0
1231303	Traffic accidents	Male	72	Y	N	N	N	173	112	85	13.4	10.6	2	0.8	163	44	105	35.9	67.9	C5-8	C+D	D	Incomplete	Nonoperative	5.3	52.5	4.24	22.0347	0
1230987	Fall	Male	49	N	N	Y	N	101	59	74	8.7	6.6	1.5	0.5	139	40.1	202	38.3	68	C5-8	C+D	C	Incomplete	Posterior surgery	4.4	134.667	2.2	19.8073	0
1228569	Traffic accidents	Male	56	N	N	N	Y	123	59	43	8.1	7.7	0.3	0.1	123	43.8	158	29.5	66.4	C5-8	A+B	A	Complete	Nonoperative	25.6667	526.667	2.56667	32.2243	1
1226761	Fall	Male	50	N	N	N	N	121	75	70	6.4	4.5	1.4	0.3	151	38.9	244	42.7	78.2	C5-8	C+D	D	Incomplete	Posterior surgery	3.21429	174.286	0.964286	16.4666	0
1225068	Fall	Male	50	N	N	N	N	149	86	70	12.4	10.1	1.5	0.7	147	39.5	237	41.3	78.2	C1-4	C+D	D	Incomplete	Posterior surgery	6.73333	158	4.71333	19.7219	0
1224823	Traffic accidents	Male	61	N	N	N	N	144	78	64	9	7.7	1	0.3	113	39.6	146	39.8	49.4	C5-8	C+D	D	Incomplete	Posterior surgery	7.7	146	2.31	21.4964	0
1224690	Traffic accidents	Female	40	N	N	N	N	111	85	74	7.2	5.4	1.4	0.2	106	40.7	300	40.6	44.7	C5-8	C+D	D	Incomplete	Nonoperative	3.85714	214.286	0.771429	18.4729	0
1224050	Traffic accidents	Female	19	N	N	N	N	116	80	80	10.7	7.1	2.8	0.6	149	37.7	151	45.8	43.5	C5-8	C+D	D	Incomplete	Nonoperative	2.53571	53.9286	1.52143	14.488	0
1223370	Traffic accidents	Female	50	N	N	N	N	123	83	62	7.3	6.2	1.1	0	134	39.3	301	38.3	38.4	C5-8	C+D	D	Incomplete	Posterior surgery	5.63636	273.636	0	22.1753	0
1221820	Fall	Male	33	N	N	N	N	121	86	105	9.6	7.3	1.6	0.6	148	40.1	318	48.3	80.9	C5-8	C+D	D	Incomplete	Nonoperative	4.5625	198.75	2.7375	15.7436	0
1218632	Traffic accidents	Male	49	N	N	N	N	123	87	72	5.1	3	1.8	0.2	137	38	189	42.1	66.5	C5-8	C+D	D	Incomplete	Nonoperative	1.66667	105	0.333333	13.9723	0
1218237	Traffic accidents	Male	71	Y	N	Y	N	165	101	69	16.1	15.3	0.6	0.2	146	40.1	306	41	66.3	C5-8	A+B	D	Incomplete	Nonoperative	25.5	510	5.1	23.1783	0
1218014	Traffic accidents	Male	57	N	N	N	N	103	68	58	6.7	6.3	0.3	0.2	120	39.2	140	31	50.5	C5-8	A+B	D	Incomplete	Nonoperative	21	466.667	4.2	30.3322	0
1217004	Fall	Male	61	N	N	N	N	123	85	84	6.8	3.9	2.2	0.5	123	40.4	250	36.6	72.8	C5-8	C+D	D	Incomplete	Nonoperative	1.77273	113.636	0.886364	15.6702	0
1215361	Fall	Male	45	N	N	N	N	133	98	78	6.8	3.6	2.7	0.5	134	40.2	226	38.5	73.4	C5-8	C+D	D	Incomplete	Posterior surgery	1.33333	83.7037	0.666667	13.751	0
1213530	Traffic accidents	Male	47	N	N	N	N	116	78	72	8	7	0.9	0.1	148	41.1	256	34.9	43.5	C5-8	C+D	D	Incomplete	Nonoperative	7.77778	284.444	0.777778	25.0716	0
1213527	Fall	Female	56	N	N	N	N	135	82	60	9.7	7.9	1.3	0.5	130	39.9	180	40.5	47.7	C5-8	C+D	D	Incomplete	Nonoperative	6.07692	138.462	3.03846	20.1095	0
1213380	Fall	Male	65	N	N	N	N	152	86	78	9.7	8.5	0.9	0.3	132	35.8	101	32.5	47.4	C5-8	A+B	B	Incomplete	Nonoperative	9.44444	112.222	2.83333	26.9627	0
1212819	Traffic accidents	Female	73	N	N	N	N	141	80	84	6	4.3	1.2	0.4	119	40.2	254	38.6	53.2	C5-8	C+D	D	Incomplete	Anterior surgery	3.58333	211.667	1.43333	18.5665	0
1208041	Traffic accidents	Female	52	N	N	N	N	132	54	60	11.4	9.7	1.4	0.3	135	41	234	42	62	C5-8	C+D	D	Incomplete	Anterior surgery	6.92857	167.143	2.07857	20.259	0
1207949	Fall	Male	32	N	N	N	N	124	67	59	8.5	5	2.8	0.5	143	43.7	379	34.8	73.2	C5-8	C+D	D	Incomplete	Posterior surgery	1.78571	135.357	0.892857	16.9033	0
1199365	Traffic accidents	Male	56	N	N	N	Y	143	85	80	15.7	13.9	1.2	0.7	153	37.6	166	44.1	57.5	C1-4	C+D	D	Incomplete	Nonoperative	11.5833	138.333	8.10833	20.076	0
1159900	Traffic accidents	Male	65	N	N	N	N	96	52	55	10.5	9.2	1.1	0.3	140	41.2	238	41.1	50.5	C5-8	C+D	D	Incomplete	Anterior surgery	8.36364	216.364	2.50909	21.3185	0
1128819	Fall	Male	54	Y	N	N	N	102	61	74	14.2	13.5	0.3	0.4	125	42	237	35	138	C1-4	A+B	B	Incomplete	Nonoperative	45	790	18	27.163	1
1085909	Fall	Male	63	N	N	N	N	107	67	72	9	8.6	0.3	0	123	40.2	170	39.7	58.6	C1-4	A+B	A	Complete	Nonoperative	28.6667	566.667	0	24.0694	1
1075073	Traffic accidents	Male	73	N	N	N	N	141	71	62	6.9	6.5	0.4	0.1	109	47.4	139	36.8	71.6	C5-8	C+D	C	Incomplete	Nonoperative	16.25	347.5	1.625	25.5986	1
1067729	Traffic accidents	Male	66	N	N	N	Y	91	63	68	10.5	8.8	1.1	0.6	134	42.3	140	41.8	61.6	C1-4	A+B	A	Complete	Nonoperative	8	127.273	4.8	20.0501	1
1038305	Other causes	Female	71	N	N	Y	N	148	87	76	9.6	8.1	1	0.4	145	36.6	192	41.2	43.5	C5-8	C+D	D	Incomplete	Nonoperative	8.1	192	3.24	20.4794	0
1032752	Fall	Male	62	Y	N	N	Y	161	100	109	8.6	6	1.9	0.5	136	45.7	244	38.1	64.4	C5-8	C+D	D	Incomplete	Posterior surgery	3.15789	128.421	1.57895	18.3117	0
986402	Fall	Male	89	Y	N	N	N	161	89	87	13.7	11.8	1.1	0.9	130	41.2	310	40.1	60.9	C5-8	C+D	D	Incomplete	Nonoperative	10.7273	281.818	9.65455	21.4791	0
926489	Traffic accidents	Female	60	N	N	N	N	125	81	75	12.8	10.8	1.7	0.3	92	40.1	188	33.1	113.5	C5-8	C+D	C	Incomplete	Anterior surgery	6.35294	110.588	1.90588	25.4909	1
823367	Other causes	Female	47	N	N	N	N	138	83	75	10.61	7.42	2.28	0.87	150	39	162	44.4	79.4	C5-8	C+D	D	Incomplete	Nonoperative	3.25439	71.0526	2.83132	15.7509	0
804497	Traffic accidents	Male	69	N	N	N	Y	91	65	86	7.36	6.43	0.36	0.55	114	43.8	179	34	53.1	C1-4	C+D	C	Incomplete	Nonoperative	17.8611	497.222	9.82361	25.6953	1
795900	Fall	Male	63	Y	N	N	N	138	87	72	12.62	10.85	1.15	0.6	149	42.1	126	36.4	90.6	C1-4	A+B	B	Incomplete	Nonoperative	9.43478	109.565	5.66087	23.6194	1
746785	Fall	Male	89	Y	Y	N	N	144	89	80	8.61	7.55	0.72	0.33	104	38	152	33.1	90.6	C5-8	C+D	C	Incomplete	Posterior surgery	10.4861	211.111	3.46042	26.4921	1
728497	Fall	Male	51	N	N	N	N	118	71	72	3.6	1.4	1.72	0.36	138	38.8	85	39.7	78.6	C1-4	C+D	D	Incomplete	Posterior surgery	0.813953	49.4186	0.293023	9.79569	0
722729	Traffic accidents	Female	61	N	Y	N	N	134	84	78	9.41	7.09	1.81	0.5	130	38.5	254	34.4	38.1	C1-4	C+D	D	Incomplete	Nonoperative	3.91713	140.331	1.95856	21.9027	0
709307	Fall	Female	51	N	N	N	N	150	85	64	7.03	6.38	0.58	0.06	145	40.1	234	41.9	44.8	C5-8	C+D	D	Incomplete	Nonoperative	11	403.448	0.66	21.6596	0
706552	Fall	Male	57	N	N	N	N	126	76	72	10.53	9.24	0.87	0.41	146	43.2	162	34.1	63.2	C5-8	C+D	C	Incomplete	Anterior surgery	10.6207	186.207	4.35448	25.7329	0
704405	Traffic accidents	Female	44	N	N	N	N	140	89	72	17.96	16.18	1.17	0.6	128	37.7	208	39.9	50.4	C1-4	C+D	C	Incomplete	Nonoperative	13.8291	177.778	8.29744	22.5787	0
702343	Other causes	Female	32	N	N	N	N	110	79	60	4.96	3.07	1.33	0.44	113	37.2	355	35.7	32.6	C5-8	C+D	C	Incomplete	Nonoperative	2.30827	266.917	1.01564	17.3376	0
701373	Fall	Male	53	N	N	N	N	104	58	76	6.35	5.67	0.62	0.05	141	44.4	157	41.3	76.1	C5-8	C+D	C	Incomplete	Nonoperative	9.14516	253.226	0.457258	21.6202	0
691633	Other causes	Male	72	N	N	N	N	130	80	75	10.38	7.79	2.09	0.11	120	41	231	37.2	82.9	C1-4	C+D	D	Incomplete	Nonoperative	3.72727	110.526	0.41	20.1742	0
686139	Fall	Male	52	Y	N	N	N	108	61	72	6.75	5.74	0.86	0.15	135	37.1	244	39.4	75.3	C1-4	C+D	C	Incomplete	Nonoperative	6.67442	283.721	1.00116	21.583	0
608093	Fall	Male	54	N	N	N	N	135	85	78	13	12	1	0.1	162	40.6	251	48.1	70.9	C1-4	C+D	D	Incomplete	Nonoperative	12	251	1.2	19.1908	0
